# Supplementary material for: Soemmerring’s Rings Developed around IOLs, in Human Donor Eyes, Can Present Internal Transparent Areas
Source: Int J Mol Sci. 2022 Oct 31;23(21):13294. doi: 10.3390/ijms232113294 (PMC9656497; doi:10.3390/ijms232113294)
Supplement: Supplementary file 1 [file ijms-23-13294-s001.zip]

Archive with 1 entries (1 files):
- ijms-1940837-supplementary.pdf
